# Supplementary material for: Semen Quality in a Large Cohort of Males Living in Highly Polluted Areas of Campania Region in Southern Italy with a Focus on the Role of Cadmium Exposure
Source: J Clin Med. 2026 Jun 25;15(13):4949. doi: 10.3390/jcm15134949 (PMC13361313; doi:10.3390/jcm15134949)
Supplement: Supplementary file 1 [file jcm-15-04949-s001.zip]

Archive with 1 entries (1 files):
- jcm-4265269-supplementary.pdf
